# Supplementary material for: Clusters of Physical Frailty and Cognitive Impairment and Their Associated Comorbidities in Older Primary Care Patients
Source: Healthcare (Basel). 2021 Jul 15;9(7):891. doi: 10.3390/healthcare9070891 (PMC8304880; doi:10.3390/healthcare9070891)
Supplement: Supplementary file 1 [file healthcare-09-00891-s001.zip]

Archive with 1 entries (1 files):
- healthcare-1278702-supplementary.pdf
